# Supplementary material for: Cost-effectiveness of rezvilutamide versus bicalutamide and androgen-deprivation therapy in patients with highvolume, metastatic, hormone-sensitive prostate cancer
Source: Front Pharmacol. 2024 Jan 9;14:1269129. doi: 10.3389/fphar.2023.1269129 (PMC10803462; doi:10.3389/fphar.2023.1269129)
Supplement: Supplementary file 2 [file Table1.XLSX]

## Sheet: Bicalutamide
		log-normal distribution		log-normal distribution
	pFTP		pPTD		pFTD	pFTF	pPTP
cycle	PFS--PD	Trans prob (S(t))	PD--D	Trans prob (S(t))	natural	PFS--PFS	PD--PD
0	0	0	0	0	0
1	0.000719291	0.00071955	0.000193788	0.000193807	0.000591084	0.99869	0.999806
2	0.0062916	0.00703103	0.00172539	0.00192069	0.000591084	0.993117	0.998275
3	0.0142721	0.0214059	0.00418122	0.00611067	0.000591084	0.985137	0.995819
4	0.0213506	0.0429877	0.00669007	0.0128232	0.000591084	0.978058	0.99331
5	0.026889	0.0702448	0.00893825	0.0218017	0.000591084	0.97252	0.991062
6	0.0310487	0.101786	0.0108562	0.0327173	0.000591084	0.96836	0.989144
7	0.0341227	0.136504	0.0124586	0.0452541	0.000591084	0.965286	0.987541
8	0.036373	0.173555	0.0137845	0.0591344	0.000591084	0.963036	0.986216
9	0.0380037	0.2123	0.0148766	0.0741228	0.000591084	0.961405	0.985123
10	0.0391676	0.252255	0.0157739	0.0900225	0.000591084	0.960241	0.984226
11	0.039978	0.293054	0.0165097	0.10667	0.000591084	0.959431	0.98349
12	0.0405187	0.334417	0.0171115	0.12393	0.000591084	0.95889	0.982888
13	0.0408526	0.376127	0.0176022	0.141689	0.000591084	0.958556	0.982398
14	0.0410267	0.418019	0.0180004	0.159853	0.000591084	0.958382	0.982
15	0.0410769	0.459963	0.0183214	0.178344	0.000591084	0.958332	0.981679
16	0.0410306	0.50186	0.0185775	0.197097	0.000591084	0.958378	0.981422
17	0.0409092	0.543629	0.0187792	0.216054	0.000591084	0.9585	0.981221
18	0.040729	0.585211	0.018935	0.235171	0.000591084	0.95868	0.981065
19	0.0405031	0.626557	0.0190518	0.254407	0.000591084	0.958906	0.980948
20	0.0402416	0.667631	0.0191357	0.273728	0.000591084	0.959167	0.980864
21	0.0399528	0.708403	0.0191914	0.293106	0.000591084	0.959456	0.980809
22	0.0396429	0.748854	0.0192233	0.312516	0.000591084	0.959766	0.980777
23	0.0393173	0.788965	0.0192347	0.331938	0.000591084	0.960092	0.980765
24	0.0389801	0.828725	0.0192286	0.351354	0.000591084	0.960429	0.980771
25	0.0386346	0.868126	0.0192075	0.370748	0.000591084	0.960774	0.980793
26	0.0382836	0.907161	0.0191736	0.390108	0.000591084	0.961125	0.980826
27	0.0379292	0.945828	0.0191286	0.409422	0.000591084	0.96148	0.980871
28	0.0375733	0.984126	0.0190743	0.428681	0.000591084	0.961836	0.980926
29	0.0372173	1.02205	0.0190119	0.447876	0.000591084	0.962192	0.980988
30	0.0368623	1.05961	0.0189426	0.467	0.000591084	0.962547	0.981057
31	0.0365093	1.0968	0.0188674	0.486048	0.000591084	0.9629	0.981133
32	0.0361591	1.13363	0.0187872	0.505014	0.000591084	0.96325	0.981213
33	0.0358122	1.1701	0.0187028	0.523893	0.000591084	0.963597	0.981297
34	0.0354691	1.20622	0.0186147	0.542684	0.000591084	0.96394	0.981385
35	0.0351302	1.24198	0.0185236	0.561381	0.000591084	0.964279	0.981476
36	0.0347959	1.27739	0.0184301	0.579983	0.000591084	0.964613	0.98157
37	0.0344662	1.31247	0.0183344	0.598487	0.000591084	0.964943	0.981666
38	0.0341415	1.34721	0.018237	0.616893	0.000591084	0.965267	0.981763
39	0.0338218	1.38161	0.0181383	0.635198	0.000591084	0.965587	0.981862
40	0.0335071	1.41569	0.0180386	0.653401	0.000591084	0.965902	0.981961
41	0.0331976	1.44946	0.017938	0.671502	0.000591084	0.966211	0.982062
42	0.0328932	1.4829	0.0178369	0.6895	0.000591084	0.966516	0.982163
43	0.032594	1.51604	0.0177353	0.707394	0.000591084	0.966815	0.982265
44	0.0322999	1.54887	0.0176336	0.725185	0.000591084	0.967109	0.982366
45	0.0320109	1.58141	0.0175319	0.742872	0.000591084	0.967398	0.982468
46	0.0317269	1.61365	0.0174302	0.760456	0.000591084	0.967682	0.98257
47	0.0314478	1.6456	0.0173287	0.777937	0.000591084	0.967961	0.982671
48	0.0311737	1.67727	0.0172276	0.795315	0.000591084	0.968235	0.982772
49	0.0309044	1.70866	0.0171268	0.81259	0.000591084	0.968505	0.982873
50	0.0306398	1.73978	0.0170265	0.829763	0.000591084	0.968769	0.982973
51	0.0303799	1.77063	0.0169268	0.846835	0.000591084	0.969029	0.983073
52	0.0301246	1.80122	0.0168277	0.863806	0.000591084	0.969284	0.983172
53	0.0298737	1.83155	0.0167292	0.880676	0.000591084	0.969535	0.983271
54	0.0296273	1.86162	0.0166314	0.897448	0.000591084	0.969782	0.983369
55	0.0293851	1.89145	0.0165344	0.91412	0.000591084	0.970024	0.983466
56	0.0291472	1.92103	0.0164382	0.930695	0.000591084	0.970262	0.983562
57	0.0289134	1.95037	0.0163427	0.947173	0.000591084	0.970496	0.983657
58	0.0286836	1.97947	0.0162481	0.963554	0.000591084	0.970725	0.983752
59	0.0284578	2.00834	0.0161544	0.979841	0.000591084	0.970951	0.983846
60	0.0282358	2.03699	0.0160614	0.996032	0.000591084	0.971173	0.983939
61	0.0280176	2.0654	0.0159694	1.01213	0.000591084	0.971391	0.984031
62	0.027803	2.0936	0.0158783	1.02814	0.000591084	0.971606	0.984122
63	0.0275921	2.12158	0.015788	1.04405	0.000591084	0.971817	0.984212
64	0.0273847	2.14935	0.0156986	1.05987	0.000591084	0.972024	0.984301
65	0.0271807	2.1769	0.0156102	1.07561	0.000591084	0.972228	0.98439
66	0.02698	2.20425	0.0155226	1.09125	0.000591084	0.972429	0.984477
67	0.0267827	2.2314	0.015436	1.10681	0.000591084	0.972626	0.984564
68	0.0265885	2.25835	0.0153502	1.12228	0.000591084	0.97282	0.98465
69	0.0263975	2.2851	0.0152654	1.13766	0.000591084	0.973011	0.984735
70	0.0262095	2.31166	0.0151814	1.15296	0.000591084	0.973199	0.984819
71	0.0260246	2.33803	0.0150984	1.16817	0.000591084	0.973384	0.984902
72	0.0258425	2.36421	0.0150162	1.1833	0.000591084	0.973566	0.984984
73	0.0256633	2.39021	0.0149349	1.19835	0.000591084	0.973746	0.985065
74	0.0254868	2.41603	0.0148545	1.21331	0.000591084	0.973922	0.985146
75	0.0253131	2.44167	0.0147749	1.2282	0.000591084	0.974096	0.985225
76	0.0251421	2.46713	0.0146962	1.24301	0.000591084	0.974267	0.985304
77	0.0249737	2.49242	0.0146184	1.25773	0.000591084	0.974435	0.985382
78	0.0248077	2.51754	0.0145414	1.27238	0.000591084	0.974601	0.985459
79	0.0246443	2.5425	0.0144652	1.28695	0.000591084	0.974765	0.985535
80	0.0244834	2.56728	0.0143899	1.30145	0.000591084	0.974926	0.98561
81	0.0243247	2.59191	0.0143154	1.31586	0.000591084	0.975084	0.985685
82	0.0241685	2.61637	0.0142417	1.33021	0.000591084	0.97524	0.985758
83	0.0240144	2.64068	0.0141687	1.34448	0.000591084	0.975394	0.985831
84	0.0238627	2.66483	0.0140966	1.35867	0.000591084	0.975546	0.985903
85	0.0237131	2.68883	0.0140253	1.3728	0.000591084	0.975696	0.985975
86	0.0235656	2.71268	0.0139547	1.38685	0.000591084	0.975843	0.986045
87	0.0234202	2.73638	0.0138849	1.40083	0.000591084	0.975989	0.986115
88	0.0232768	2.75993	0.0138158	1.41475	0.000591084	0.976132	0.986184
89	0.0231354	2.78334	0.0137474	1.42859	0.000591084	0.976273	0.986253
90	0.022996	2.8066	0.0136798	1.44236	0.000591084	0.976413	0.98632
91	0.0228585	2.82973	0.0136129	1.45607	0.000591084	0.97655	0.986387
92	0.0227229	2.85271	0.0135468	1.46971	0.000591084	0.976686	0.986453
93	0.0225891	2.87556	0.0134813	1.48328	0.000591084	0.97682	0.986519
94	0.0224571	2.89827	0.0134165	1.49679	0.000591084	0.976952	0.986583
95	0.0223269	2.92085	0.0133524	1.51023	0.000591084	0.977082	0.986648
96	0.0221983	2.9433	0.013289	1.52361	0.000591084	0.977211	0.986711
97	0.0220715	2.96562	0.0132262	1.53692	0.000591084	0.977337	0.986774
98	0.0219463	2.98781	0.0131641	1.55018	0.000591084	0.977463	0.986836
99	0.0218228	3.00988	0.0131026	1.56337	0.000591084	0.977586	0.986897
100	0.0217008	3.03182	0.0130418	1.57649	0.000591084	0.977708	0.986958
101	0.0215804	3.05363	0.0129815	1.58956	0.000591084	0.977829	0.987018
102	0.0214615	3.07533	0.0129219	1.60257	0.000591084	0.977947	0.987078
103	0.0213441	3.0969	0.012863	1.61551	0.000591084	0.978065	0.987137
104	0.0212282	3.11836	0.0128046	1.6284	0.000591084	0.978181	0.987195
105	0.0211137	3.1397	0.0127468	1.64123	0.000591084	0.978295	0.987253
106	0.0210007	3.16092	0.0126896	1.654	0.000591084	0.978408	0.98731
107	0.020889	3.18203	0.0126329	1.66671	0.000591084	0.97852	0.987367
108	0.0207787	3.20303	0.0125768	1.67937	0.000591084	0.97863	0.987423
109	0.0206697	3.22392	0.0125213	1.69197	0.000591084	0.978739	0.987479
110	0.020562	3.24469	0.0124664	1.70451	0.000591084	0.978847	0.987534
111	0.0204556	3.26536	0.0124119	1.717	0.000591084	0.978953	0.987588
112	0.0203505	3.28592	0.012358	1.72944	0.000591084	0.979058	0.987642
113	0.0202466	3.30638	0.0123047	1.74182	0.000591084	0.979162	0.987695
114	0.0201439	3.32673	0.0122518	1.75415	0.000591084	0.979265	0.987748
115	0.0200424	3.34697	0.0121995	1.76642	0.000591084	0.979367	0.987801
116	0.0199421	3.36712	0.0121477	1.77864	0.000591084	0.979467	0.987852
117	0.0198429	3.38716	0.0120963	1.79081	0.000591084	0.979566	0.987904
118	0.0197449	3.4071	0.0120455	1.80293	0.000591084	0.979664	0.987955
119	0.019648	3.42694	0.0119951	1.815	0.000591084	0.979761	0.988005
120	0.0195521	3.44669	0.0119453	1.82702	0.000591084	0.979857	0.988055
121	0.0194574	3.46634	0.0118959	1.83898	0.000591084	0.979952	0.988104
122	0.0193637	3.48589	0.0118469	1.8509	0.000591084	0.980045	0.988153
123	0.019271	3.50535	0.0117984	1.86277	0.000591084	0.980138	0.988202
124	0.0191793	3.52472	0.0117504	1.87459	0.000591084	0.98023	0.98825
125	0.0190887	3.54399	0.0117028	1.88636	0.000591084	0.98032	0.988297
126	0.018999	3.56317	0.0116557	1.89809	0.000591084	0.98041	0.988344
127	0.0189103	3.58226	0.0116089	1.90976	0.000591084	0.980499	0.988391
128	0.0188225	3.60127	0.0115626	1.92139	0.000591084	0.980586	0.988437
129	0.0187357	3.62018	0.0115168	1.93298	0.000591084	0.980673	0.988483
130	0.0186498	3.639	0.0114713	1.94451	0.000591084	0.980759	0.988529

## Sheet: Rezvilutamide
		log-normal distribution		log-normal distribution
	pFTP		pPTD		pFTD	pFTF	pPTP
cycle	PFS--PD	Trans prob (S(t))	PD--D	Trans prob (S(t))	natural	PFS--PFS	PD--PD
0	0	0	0	0	0
1	0.00107606	0.00107663	0.000184511	0.000184528	0.000591084	0.998333	0.999815
2	0.00473921	0.00582711	0.00124199	0.00142729	0.000591084	0.99467	0.998758
3	0.00797348	0.0138325	0.00266174	0.00409258	0.000591084	0.991435	0.997338
4	0.0103385	0.0242249	0.00401638	0.00811705	0.000591084	0.98907	0.995984
5	0.0120395	0.0363374	0.00520176	0.0133324	0.000591084	0.987369	0.994798
6	0.0132677	0.0496939	0.00620904	0.0195608	0.000591084	0.986141	0.993791
7	0.014159	0.063954	0.00705582	0.0266416	0.000591084	0.98525	0.992944
8	0.0148065	0.0788712	0.00776509	0.034437	0.000591084	0.984602	0.992235
9	0.0152746	0.0942637	0.00835877	0.0428309	0.000591084	0.984134	0.991641
10	0.0156088	0.109996	0.00885587	0.0517262	0.000591084	0.9838	0.991144
11	0.0158415	0.125964	0.00927231	0.0610418	0.000591084	0.983567	0.990728
12	0.0159965	0.14209	0.00962126	0.0707096	0.000591084	0.983412	0.990379
13	0.0160914	0.158312	0.00991352	0.0806726	0.000591084	0.983318	0.990086
14	0.0161393	0.174583	0.010158	0.0908825	0.000591084	0.98327	0.989842
15	0.0161504	0.190865	0.010362	0.101299	0.000591084	0.983259	0.989638
16	0.0161324	0.207129	0.0105316	0.111886	0.000591084	0.983276	0.989468
17	0.0160914	0.223351	0.0106719	0.122615	0.000591084	0.983317	0.989328
18	0.0160322	0.239514	0.010787	0.133461	0.000591084	0.983377	0.989213
19	0.0159586	0.255601	0.0108806	0.144401	0.000591084	0.98345	0.989119
20	0.0158734	0.271602	0.0109555	0.155417	0.000591084	0.983535	0.989045
21	0.0157792	0.287507	0.0110143	0.166492	0.000591084	0.98363	0.988986
22	0.015678	0.303309	0.0110592	0.177613	0.000591084	0.983731	0.988941
23	0.0155712	0.319003	0.0110919	0.188767	0.000591084	0.983838	0.988908
24	0.0154602	0.334583	0.0111141	0.199944	0.000591084	0.983949	0.988886
25	0.015346	0.350048	0.0111271	0.211133	0.000591084	0.984063	0.988873
26	0.0152295	0.365395	0.0111321	0.222328	0.000591084	0.984179	0.988868
27	0.0151115	0.380622	0.01113	0.23352	0.000591084	0.984297	0.98887
28	0.0149924	0.395728	0.0111218	0.244704	0.000591084	0.984416	0.988878
29	0.0148729	0.410712	0.0111081	0.255874	0.000591084	0.984536	0.988892
30	0.0147532	0.425576	0.0110898	0.267026	0.000591084	0.984656	0.98891
31	0.0146337	0.440317	0.0110672	0.278155	0.000591084	0.984775	0.988933
32	0.0145147	0.454938	0.0110411	0.289258	0.000591084	0.984894	0.988959
33	0.0143964	0.46944	0.0110117	0.30033	0.000591084	0.985012	0.988988
34	0.014279	0.483821	0.0109796	0.311371	0.000591084	0.98513	0.98902
35	0.0141627	0.498085	0.010945	0.322376	0.000591084	0.985246	0.989055
36	0.0140475	0.512232	0.0109083	0.333344	0.000591084	0.985361	0.989092
37	0.0139335	0.526264	0.0108697	0.344273	0.000591084	0.985475	0.98913
38	0.0138209	0.540181	0.0108295	0.355162	0.000591084	0.985588	0.98917
39	0.0137096	0.553986	0.0107879	0.366009	0.000591084	0.985699	0.989212
40	0.0135998	0.567679	0.0107451	0.376812	0.000591084	0.985809	0.989255
41	0.0134915	0.581262	0.0107013	0.387571	0.000591084	0.985917	0.989299
42	0.0133846	0.594737	0.0106565	0.398284	0.000591084	0.986024	0.989343
43	0.0132793	0.608105	0.010611	0.408952	0.000591084	0.98613	0.989389
44	0.0131754	0.621368	0.0105649	0.419573	0.000591084	0.986233	0.989435
45	0.0130731	0.634528	0.0105182	0.430147	0.000591084	0.986336	0.989482
46	0.0129723	0.647585	0.0104712	0.440674	0.000591084	0.986437	0.989529
47	0.012873	0.660542	0.0104238	0.451152	0.000591084	0.986536	0.989576
48	0.0127753	0.673399	0.0103761	0.461582	0.000591084	0.986634	0.989624
49	0.012679	0.686159	0.0103282	0.471964	0.000591084	0.98673	0.989672
50	0.0125841	0.698823	0.0102802	0.482298	0.000591084	0.986825	0.98972
51	0.0124907	0.711392	0.0102322	0.492583	0.000591084	0.986918	0.989768
52	0.0123988	0.723869	0.0101841	0.502819	0.000591084	0.98701	0.989816
53	0.0123083	0.736253	0.010136	0.513007	0.000591084	0.987101	0.989864
54	0.0122191	0.748548	0.010088	0.523146	0.000591084	0.98719	0.989912
55	0.0121314	0.760753	0.0100401	0.533237	0.000591084	0.987278	0.98996
56	0.0120449	0.772871	0.00999238	0.543279	0.000591084	0.987364	0.990008
57	0.0119599	0.784903	0.00994477	0.553274	0.000591084	0.987449	0.990055
58	0.0118761	0.796851	0.00989735	0.563221	0.000591084	0.987533	0.990103
59	0.0117935	0.808714	0.00985014	0.57312	0.000591084	0.987615	0.99015
60	0.0117123	0.820496	0.00980316	0.582971	0.000591084	0.987697	0.990197
61	0.0116323	0.832196	0.00975643	0.592775	0.000591084	0.987777	0.990244
62	0.0115534	0.843817	0.00970996	0.602533	0.000591084	0.987855	0.99029
63	0.0114758	0.855359	0.00966376	0.612244	0.000591084	0.987933	0.990336
64	0.0113993	0.866824	0.00961786	0.621908	0.000591084	0.98801	0.990382
65	0.011324	0.878212	0.00957226	0.631526	0.000591084	0.988085	0.990428
66	0.0112497	0.889526	0.00952696	0.641099	0.000591084	0.988159	0.990473
67	0.0111766	0.900765	0.00948198	0.650626	0.000591084	0.988232	0.990518
68	0.0111045	0.911932	0.00943733	0.660108	0.000591084	0.988304	0.990563
69	0.0110335	0.923027	0.00939301	0.669546	0.000591084	0.988375	0.990607
70	0.0109635	0.934051	0.00934903	0.678939	0.000591084	0.988445	0.990651
71	0.0108945	0.945005	0.00930539	0.688288	0.000591084	0.988514	0.990695
72	0.0108265	0.95589	0.00926209	0.697593	0.000591084	0.988582	0.990738
73	0.0107595	0.966708	0.00921914	0.706855	0.000591084	0.988649	0.990781
74	0.0106934	0.977459	0.00917654	0.716074	0.000591084	0.988716	0.990823
75	0.0106282	0.988144	0.00913429	0.72525	0.000591084	0.988781	0.990866
76	0.010564	0.998764	0.00909239	0.734384	0.000591084	0.988845	0.990908
77	0.0105006	1.00932	0.00905084	0.743476	0.000591084	0.988908	0.990949
78	0.0104381	1.01981	0.00900965	0.752527	0.000591084	0.988971	0.99099
79	0.0103764	1.03024	0.00896881	0.761536	0.000591084	0.989032	0.991031
80	0.0103156	1.04061	0.00892832	0.770504	0.000591084	0.989093	0.991072
81	0.0102557	1.05092	0.00888818	0.779432	0.000591084	0.989153	0.991112
82	0.0101965	1.06117	0.00884839	0.78832	0.000591084	0.989212	0.991152
83	0.0101381	1.07136	0.00880895	0.797168	0.000591084	0.989271	0.991191
84	0.0100805	1.08149	0.00876986	0.805976	0.000591084	0.989328	0.99123
85	0.0100236	1.09157	0.00873111	0.814746	0.000591084	0.989385	0.991269
86	0.00996748	1.10158	0.00869271	0.823477	0.000591084	0.989441	0.991307
87	0.00991209	1.11155	0.00865464	0.832169	0.000591084	0.989497	0.991345
88	0.00985741	1.12145	0.00861692	0.840823	0.000591084	0.989552	0.991383
89	0.00980343	1.1313	0.00857953	0.84944	0.000591084	0.989605	0.99142
90	0.00975013	1.1411	0.00854248	0.858019	0.000591084	0.989659	0.991458
91	0.00969751	1.15085	0.00850575	0.866561	0.000591084	0.989711	0.991494
92	0.00964554	1.16054	0.00846936	0.875066	0.000591084	0.989763	0.991531
93	0.00959423	1.17018	0.00843329	0.883536	0.000591084	0.989815	0.991567
94	0.00954354	1.17977	0.00839754	0.891969	0.000591084	0.989865	0.991602
95	0.00949349	1.18931	0.00836211	0.900366	0.000591084	0.989915	0.991638
96	0.00944404	1.1988	0.008327	0.908728	0.000591084	0.989965	0.991673
97	0.00939519	1.20824	0.0082922	0.917054	0.000591084	0.990014	0.991708
98	0.00934693	1.21763	0.00825771	0.925346	0.000591084	0.990062	0.991742
99	0.00929925	1.22697	0.00822353	0.933604	0.000591084	0.99011	0.991776
100	0.00925214	1.23626	0.00818966	0.941827	0.000591084	0.990157	0.99181
101	0.00920558	1.24551	0.00815608	0.950017	0.000591084	0.990203	0.991844
102	0.00915957	1.25471	0.0081228	0.958173	0.000591084	0.990249	0.991877
103	0.0091141	1.26387	0.00808982	0.966296	0.000591084	0.990295	0.99191
104	0.00906915	1.27298	0.00805713	0.974385	0.000591084	0.99034	0.991943
105	0.00902472	1.28205	0.00802473	0.982442	0.000591084	0.990384	0.991975
106	0.0089808	1.29107	0.00799261	0.990467	0.000591084	0.990428	0.992007
107	0.00893738	1.30005	0.00796077	0.99846	0.000591084	0.990472	0.992039
108	0.00889445	1.30898	0.00792921	1.00642	0.000591084	0.990514	0.992071
109	0.008852	1.31787	0.00789793	1.01435	0.000591084	0.990557	0.992102
110	0.00881002	1.32672	0.00786692	1.02225	0.000591084	0.990599	0.992133
111	0.00876851	1.33553	0.00783618	1.03011	0.000591084	0.99064	0.992164
112	0.00872746	1.34429	0.00780571	1.03795	0.000591084	0.990681	0.992194
113	0.00868686	1.35302	0.0077755	1.04576	0.000591084	0.990722	0.992225
114	0.0086467	1.3617	0.00774555	1.05353	0.000591084	0.990762	0.992254
115	0.00860697	1.37035	0.00771585	1.06128	0.000591084	0.990802	0.992284
116	0.00856767	1.37895	0.00768641	1.06899	0.000591084	0.990841	0.992314
117	0.00852879	1.38752	0.00765723	1.07668	0.000591084	0.99088	0.992343
118	0.00849033	1.39604	0.00762829	1.08434	0.000591084	0.990919	0.992372
119	0.00845227	1.40453	0.00759959	1.09197	0.000591084	0.990957	0.9924
120	0.00841461	1.41298	0.00757114	1.09957	0.000591084	0.990994	0.992429
121	0.00837734	1.42139	0.00754293	1.10714	0.000591084	0.991032	0.992457
122	0.00834046	1.42977	0.00751495	1.11468	0.000591084	0.991068	0.992485
123	0.00830395	1.43811	0.00748721	1.1222	0.000591084	0.991105	0.992513
124	0.00826783	1.44641	0.0074597	1.12969	0.000591084	0.991141	0.99254
125	0.00823207	1.45468	0.00743242	1.13715	0.000591084	0.991177	0.992568
126	0.00819667	1.46291	0.00740537	1.14458	0.000591084	0.991212	0.992595
127	0.00816163	1.4711	0.00737854	1.15198	0.000591084	0.991247	0.992621
128	0.00812694	1.47926	0.00735192	1.15936	0.000591084	0.991282	0.992648
129	0.0080926	1.48739	0.00732553	1.16672	0.000591084	0.991316	0.992674
130	0.00805859	1.49548	0.00729935	1.17404	0.000591084	0.99135	0.992701
